# Supplementary material for: The Female-Specific W Chromosomes of Birds Have Conserved Gene Contents but Are Not Feminized
Source: Genes (Basel). 2020 Sep 25;11(10):1126. doi: 10.3390/genes11101126 (PMC7599627; doi:10.3390/genes11101126)
Supplement: Supplementary file 1 [file genes-11-01126-s001.zip]

Archive with 8 entries (7 files):
- supporting_materials/
- __MACOSX/._supporting_materials
- supporting_materials/supp_table.xlsx
- __MACOSX/supporting_materials/._supp_table.xlsx
- supporting_materials/Icon
- __MACOSX/supporting_materials/._Icon
- __MACOSX/supporting_materials/._Supplementary Fig.docx
- supporting_materials/genes-859801-Summplementary Figures.docx
