# Supplementary material for: The Female-Specific W Chromosomes of Birds Have Conserved Gene Contents but Are Not Feminized
Source: Genes (Basel). 2020 Sep 25;11(10):1126. doi: 10.3390/genes11101126 (PMC7599627; doi:10.3390/genes11101126)
Supplement: Supplementary file 1 [file genes-11-01126-s001.zip › supporting_materials/supp_table.xlsx]

## Sheet: Sheet1
Table S1. Accessions of NCBI genome assemblies and RNA-seq SRA
Lineage	Species	Common name	Assembly	RNA-seq reads	Reference
Neoaves	Pseudopodoces humilis	Tibetan ground tit	GCF 000331425.1		1,2
Neoaves	Geospiza fortis	Medium ground finch	GCF 000277835.1		3
Neoaves	Passer domesticus	House sparrow	GCA 001700915.1		4
Neoaves	Serinus canaria	Common canary	GCF 000534875.1		5
Neoaves	Corvus brachyrhynchos	American crow	GCF 000691975.1		3
Neoaves	Ficedula albicollis	Collared flycatcher	GCF 000247815.1, GCA 900067835.1	ERP001377	7
Galloanserae	Gallus gallus	Chicken	GCF 000002315.4	ERP009469	8
Neoaves	Cicinnurus magnificus	Magnificent BOP	GCA 003713285.1		9
Neoaves	Cicinnurus regius	King BOP	GCA 003713305.1		9
Neoaves	Parotia lawesii	Lawes's Parotia	GCA 003713295.1		9
Neoaves	Paradisaea raggiana	Raggiana BOP	GCA 003713265.1		9
Neoaves	Paradisaea rubra	Red BOP	GCA 003713215.1		9
Outgroup	Anolis carolinensis	Green anole	GCF 000090745.1	SRP102989	10
Palaeognathae	Apteryx mantelli	North Island brown kiwi	GCA_001039765.2		6
Palaeognathae	Dromaius novaehollandiae	Emu	GCF_003342905.1, PRJNA545868		11,12
Palaeognathae	Casuarius casuarius	Southern cassowary	PRJNA545868		12
Palaeognathae	Crypturellus cinnamomeus	Thicket tinamou	GCA_003342915.1, PRJNA545868		11,12
Palaeognathae	Crypturellus soui	Little tinamou	PRJNA545868		12
Palaeognathae	Crypturellus undulatus	Undulated tinamou	PRJNA545868		12
Palaeognathae	Dromaius novaehollandiae	Emu	PRJNA545868		12
Palaeognathae	Eudromia elegans	Elegant crested tinamou	GCA_003342815.1, PRJNA545868		11,12
Palaeognathae	Nothocercus nigrocapillus	Hooded tinamou	PRJNA545868		12
Palaeognathae	Nothocercus julius	Tawny-breasted tinamou	PRJNA545868		12
Palaeognathae	Nothoprocta ornate	Ornate tinamou	PRJNA545868		12
Palaeognathae	Nothoprocta pentlandii	Andean tinamou	PRJNA545868		12
Palaeognathae	Nothoprocta perdicaria	Chilean tinamou	GCF_003342845.1, PRJNA545868		11,12
Palaeognathae	Rhea americana	Greater rhea	GCA_003343005.1, PRJNA545868		11,12
Palaeognathae	Struthio camelus	Ostrich	GCF_000698965.1, PRJNA545868		11,12
Reference
1	Qu, Y. et al. Ground tit genome reveals avian adaptation to living at high altitudes in the Tibetan plateau. Nature Communications 4, 2071 (2013).
2	Cai, Q. et al. Genome sequence of ground tit Pseudopodoces humilis and its adaptation to high altitude. Genome Biol 14, R29 (2013).
3	Zhang, G. et al. Comparative genomics reveals insights into avian genome evolution and adaptation. Science 346, 1311–1320 (2014).
4	Elgvin, T. O. et al. The genomic mosaicism of hybrid speciation. Sci Adv 3, e1602996 (2017).
5	Frankl-Vilches, C. Using the canary genome to decipher the evolution of hormone-sensitive gene regulation in seasonal singing birds. Genome Biol 16, 1–25 (2015).
6	Le Duc, et al. "Kiwi genome provides insights into evolution of a nocturnal lifestyle." Genome biology 16.1 (2015): 147.
7	Ellegren, H. et al. The genomic landscape of species divergence in Ficedula flycatchers. Nature 491, 756–760 (2013).
8	Sequence and comparative analysis ofthe chicken genome provide uniqueperspectives on vertebrate evolution. 1–23 (2004).
9	Laine, V. N. et al. Evolutionary signals of selection on cognition from the great tit genome and methylome. Nature Communications 7, 10474 (2016).
10	Alföldi, J. et al. The genome of the green anole lizard and a comparative analysis with birds and mammals. Nature 477, 587–591 (2011).
11	Xu, et al. "Evolutionary dynamics of sex chromosomes of paleognathous birds." Genome biology and evolution 11.8 (2019): 2376-2390.
12	Wang, et al. "Phylogeny, transposable element and sex chromosome evolution of the basal lineage of birds." bioRxiv (2019): 750109.

## Sheet: Table 2
Table S2. Statisitic test for overrepresentation of dosage-senstive and high-expression genes
	Lost		Retained				p-value (Fisher's exact test)
	S0	S1	S0 conserved	S0 non-conserved	S1 conserved	S1 non-conserved	Lost vs. retained	Lost vs. retained S0	Lost vs. retained S1	Lost vs. retaion excluding S1 non-conserved
Dosage sensitive / non-sensitive	22 / 75	24 / 73	9 / 14	12 / 18	14 / 22	4/ 28	0.117	0.0376	0.856	0.0104
High expression/low expression	21 / 94	16 / 83	6 / 18	10 / 23	11 / 25	4 / 27	0.00533	0.168	0.318	0.000366
